# Supplementary material for: Large-scale Investigations of Water Diffusion in Metal–Organic Frameworks with One-Dimensional Channels
Source: ACS Appl Mater Interfaces. 2025 Sep 3;17(37):52223–35. doi: 10.1021/acsami.5c12959 (PMC12447398; doi:10.1021/acsami.5c12959)
Supplement: Supplementary file 2 [file am5c12959_si_002.xlsx]

## Sheet: Sheet1
name	Sat Ds [cm2/s]	Dilute Ds [cm2/s]	Dilute-to-sat Ds ratio [-]	PLD [Å]	LCD [Å]	θ [-]	ASA [m2/g]	ρ [g/cm3]	MNC [e]	MC [e]	POAV [cm3/g]	MA [deg]	DM [eÅ]	Metal-to-O [-]	Metal-to-C [-]
EQUBUO	9.94937e-10	1.98e-10	0.199008	4.09417	4.678	0.31204	784.218	1.98147	-0.756543	2.03155	0.157479	-20.6036	17.8943	0.166667	0.142857
PAMVEG	1.6555e-09	6.97e-08	42.102	3.71255	4.06328	0.16104	612.537	1.30742	-0.641179	0.831694	0.123174	-14.7208	0.676099	0.25	0.0625
DATHAJ	1.77344e-09	8.21423e-10	0.46318	3.71297	5.55335	0.25322	617.903	1.88262	-0.841401	2.32417	0.134504	-16.4474	1.95107	0.166667	0.142857
QITDOO	3.07715e-09	1.76e-10	0.0571957	3.70593	4.51149	0.21278	703.008	1.60486	-0.824569	2.12413	0.132585	-13.0469	3.42971	0.166667	0.0555556
DUYREV	3.73919e-09	6.96e-10	0.186136	3.69977	5.41837	0.27226	415.67	3.41098	-0.972896	2.65476	0.0798188	10.0635	9.8698	0.340909	0.714286
XUMSOP	3.98978e-09	8.94958e-09	2.24312	2.80847	5.79642	0.29566	704.656	1.91936	-0.838222	2.2974	0.154041	-30.4529	4.63883	0.166667	0.142857
DIYKED	5.01381e-09	6.2e-07	123.659	3.9714	4.3222	0.18186	580.714	1.64821	-0.448605	1.23665	0.110338	-27.7355	1.33074	0.1	0.0555556
OKITAE	5.82471e-09	2.45e-10	0.0420622	4.08974	4.44244	0.2803	539.672	2.43122	-0.92014	1.71905	0.115292	-0.78132	2.21715	0.4	1
PELXIP	5.89872e-09	2.95e-09	0.500109	3.66818	5.04305	0.2354	607.16	1.84132	-0.654452	0.994765	0.127843	-0.27754	1.94436	0.5	0.125
HICZEA	6.21978e-09	3.06e-07	49.1978	4.09471	4.83695	0.26164	777.14	1.59649	-0.694778	2.20706	0.163885	-36.4478	1.58447	0.125	0.0555556
DUYRAR	1.05418e-08	1.13806e-09	0.107957	3.6653	5.40502	0.27098	408.067	3.43473	-0.969685	2.66344	0.0788942	10.2526	9.93634	0.340909	0.714286
QOXNIB	1.12416e-08	1.94e-08	1.72573	3.61253	4.25979	0.23726	497.473	2.02207	-0.978858	0.594741	0.117335	-0.77648	0.815367	1	0.8
EQUBOI	1.34567e-08	2.87e-07	21.3277	4.11847	4.70314	0.3142	811.959	1.94101	-0.643396	1.49307	0.161875	-20.5227	12.7116	0.166667	0.142857
PIJJOI	1.37818e-08	5.53e-08	4.01255	4.00789	6.12931	0.31104	1234.72	1.09199	-0.610068	0.885673	0.284837	-16.7992	0.536687	0.25	0.0555556
FOLLEZ	1.47033e-08	1.92e-10	0.0130583	3.75301	4.11323	0.28874	727.504	1.67795	-0.692415	1.53212	0.172079	-1.14504	1.45182	0.181818	0.2
HICZAW	1.60381e-08	4.91e-07	30.6145	4.0094	4.79099	0.25294	717.663	1.66988	-0.71519	2.21883	0.151472	-36.0157	1.48017	0.111111	0.0588235
EQUBIC	1.62542e-08	3.07e-07	18.8875	4.02529	4.62524	0.3063	749.755	2.01313	-0.643396	1.49307	0.152151	-20.761	12.5987	0.166667	0.142857
NIGLUK	1.64765e-08	7.1035e-10	0.043113	2.80356	5.06191	0.2449	825.88	1.26749	-0.402824	0.297484	0.193217	-18.896	1.54082e-06	1	0.0357143
DUYRIZ	1.88278e-08	1.19e-09	0.0632044	3.6902	5.27957	0.27448	416.893	3.398	-0.968288	2.66722	0.0807769	10.2134	9.93209	0.333333	0.714286
HEZPIL01	1.93526e-08	3.08e-08	1.59152	3.8726	4.55228	0.4187	1156.74	1.6515	-1.05915	1.7827	0.253527	17.0573	2.26864	0.3	1
MARPOL	2.01652e-08	2.19e-09	0.108603	4.85089	5.59699	0.21536	855.594	1.22385	-0.621386	0.454681	0.175969	-32.4297	0.149281	1	0.138889
PEPBAO	2.42353e-08	1.69e-09	0.0697329	3.95909	5.10254	0.27494	865.825	1.42412	-0.872914	1.51243	0.19306	-16.4092	1.22974	0.333333	0.153846
FUWYAY	2.55959e-08	8.99371e-10	0.0351372	3.86741	4.00169	0.27162	625.838	1.98354	-0.928524	1.63851	0.136937	-0.27951	2.04395	0.4	1
MOFBIU	2.57802e-08	3.37e-08	1.3072	4.05435	4.73204	0.21074	703.412	1.35155	-0.637501	0.915902	0.155925	-9.66481	0.418831	0.166667	0.0277778
KEJHIQ	3.3842e-08	8.21e-09	0.242598	3.98518	5.28754	0.39292	1360.32	1.29873	-0.578478	0.997912	0.302542	-1.10702	1.97446	0.25	0.0833333
DAMZEZ	3.89039e-08	4.58e-07	11.7726	4.13045	5.14628	0.22134	677.559	1.48117	-0.631788	0.991308	0.149436	-27.9169	2.85508	0.25	0.0588235
ALURAB	4.21519e-08	9.64e-08	2.28696	3.73291	6.8318	0.3776	1629.51	1.05182	-0.676247	0.963615	0.358998	-30.9206	1.20965	0.166667	0.0394737
HUVHOX	4.22534e-08	2.55e-07	6.03502	3.66587	5.48842	0.3762	1106.37	1.48531	-0.760263	1.59111	0.253281	-13.7233	1.03146	0.181818	0.222222
OGAGAF	4.29514e-08	6.67e-09	0.155292	3.9125	4.92581	0.28026	912.597	1.40546	-0.872914	1.51243	0.199408	-16.1616	1.27134	0.333333	0.153846
ASOVEL	4.34277e-08	8.75697e-09	0.201644	5.3133	5.72633	0.28516	1151.73	1.03379	-0.869043	1.48098	0.27584	0.19966	0.178289	0.25	0.0333333
KEJBOQ	4.4738e-08	3.19e-09	0.0713041	3.9347	5.17871	0.3758	1282.77	1.30921	-0.578478	0.997912	0.287044	0.11463	1.98257	0.25	0.0833333
NOCLUN	4.49452e-08	1.07e-08	0.238068	5.77209	6.26764	0.52014	1992.85	1.07441	-0.79872	1.59612	0.484115	-5.0748	5.87399	0.25	0.125
GERNOI	5.21289e-08	2.91e-07	5.58231	3.80818	6.93892	0.37956	1628.13	1.05982	-0.634614	0.934314	0.358135	-30.9868	1.20596	0.166667	0.0394737
OQUZIL	5.44602e-08	1.86e-07	3.41534	3.94031	5.18347	0.28886	441.363	3.26699	-0.965145	2.67572	0.0884178	10.5307	7.09978	0.411765	0.583333
OQUXAB	5.57905e-08	8.84e-08	1.5845	3.9856	5.25424	0.29	458.602	3.15937	-1.00793	2.56003	0.0917906	11.1283	6.83783	0.441176	0.625
ALUREF	5.95582e-08	3.34e-07	5.60796	3.71719	6.8305	0.37424	1619.23	1.05415	-0.676247	0.963615	0.355017	-30.9019	1.21897	0.166667	0.0394737
OQUXIJ	6.42787e-08	1.45e-07	2.2558	3.94634	5.10257	0.28142	442.596	3.16115	-0.964155	2.67839	0.0890247	10.8058	6.861	0.411765	0.583333
OQOJUB	6.47709e-08	4.06e-09	0.0626825	4.86993	5.19109	0.21476	949.398	1.04071	-0.786752	0.767479	0.206359	-16.216	0.305641	0.125	0.0333333
ELOGUJ	6.59365e-08	1.73e-07	2.62374	3.95274	5.2439	0.28844	458.363	3.13806	-1.00562	2.56627	0.0919166	11.3678	6.8987	0.441176	0.625
HOBGAH	6.69921e-08	1.55e-06	23.137	4.17051	4.98965	0.20318	675.558	1.41285	-0.674118	0.843006	0.143809	-30.1713	0.653145	0.25	0.0833333
OQUXEF	6.82252e-08	1.35e-07	1.97874	3.95885	5.15601	0.27966	445.458	3.15796	-0.994966	2.59509	0.0885571	9.99362	12.6378	0.411765	0.583333
PUWVAG	7.02723e-08	1.48e-08	0.210609	3.64569	4.80954	0.3135	1161.45	1.26832	-0.626533	0.853195	0.247177	17.711	1.03576	0.333333	0.0606061
FOKWIN	7.09054e-08	4.07e-06	57.4004	3.73304	4.14624	0.18944	618.428	1.37748	-0.478783	0.567498	0.137527	-34.6758	2.34072e-06	0.5	0.08
OMAMEU	8.60659e-08	1.58e-09	0.018358	3.67927	5.49135	0.36426	823.174	2.05035	-0.967921	1.81573	0.177657	20.6403	0.572072	0.25	1
EQAMUG	8.69263e-08	2.01e-10	0.0023123	3.61938	4.23795	0.27492	774.601	1.81883	-0.837465	2.34624	0.151152	-17.3067	9.90105	0.1	0.0833333
EBEXAM	8.75416e-08	7.3e-10	0.00833889	6.78821	7.13111	0.50214	1246.61	1.50724	-0.74057	2.22222	0.333152	-20.6158	1.16443	0.166667	0.111111
DUWFOS	8.80557e-08	1.86e-06	21.123	3.99598	4.7722	0.2491	728.74	1.5688	-0.594561	1.05895	0.158783	-24.5018	0.633661	1	0.222222
HURGAE	9.45291e-08	6.15e-08	0.650593	3.61361	5.60961	0.41444	1707.4	1.138	-0.927957	0.978074	0.364184	-10.9754	0.0977578	0.3125	0.113636
TUKYIJ	1.06686e-07	1.93019e-08	0.180923	2.80445	6.43776	0.1321	445.994	1.35599	-0.415516	0.253679	0.0974195	-10.1324	1.19897	1	0.0666667
ELUJAY	1.09917e-07	3.05e-10	0.00277482	3.64747	4.49095	0.28676	832.765	1.68009	-0.725697	2.27653	0.170681	-8.14512	1.10823	0.1875	0.09375
NIBXUT	1.23402e-07	1.45e-09	0.0117502	5.18074	6.21117	0.3911	871.201	1.9388	-0.903458	2.21048	0.201723	19.0079	3.65374	0.125	0.375
LEZMIN	1.25626e-07	4.36e-07	3.47061	4.07448	4.88856	0.3653	927.6	1.80949	-0.774367	1.58598	0.20188	-15.8653	0.404365	0.25	1
FAGMOS	1.28436e-07	2.3e-06	17.9077	3.90897	4.83565	0.3103	1354.1	1.11657	-0.41938	0.251709	0.277906	65	0.062702	1	0.0333333
MUSCAG	1.30408e-07	1.46e-08	0.111956	5.1578	5.66812	0.36798	1216.99	1.35058	-0.628734	1.02585	0.27246	9.29859	2.13896	0.375	0.1875
JUMDEC	1.34339e-07	4.95e-06	36.847	6.11727	6.63074	0.53488	2052.69	1.03639	-0.791303	1.92125	0.516098	-30.6306	1.34436	0.2	0.125
OFEREX	1.42737e-07	5.02e-10	0.00351696	6.70761	6.99117	0.49468	1190.6	1.56791	-0.64153	2.98482	0.315503	-21.029	0.776251	0.166667	0.111111
NAPZOV	1.43216e-07	1.64e-08	0.114512	4.10902	5.15523	0.36192	1090.46	1.47553	-0.689381	1.1368	0.245281	-6.65709	1.85231	0.25	0.111111
MARXEK	1.46513e-07	1.13e-06	7.71261	6.42208	6.80849	0.49242	1110.29	1.6895	-0.68939	1.97727	0.29146	-20.1671	0.966331	0.166667	0.111111
AVAGUB	1.47396e-07	2.83e-06	19.1999	4.26622	4.77305	0.28338	1106.15	1.33788	-0.398055	0.341402	0.211813	16.8414	0.780818	1	0.0588235
QOTZEG	1.51714e-07	1.96e-10	0.0012919	6.77562	6.98929	0.46788	1171.39	1.52277	-0.793668	2.19784	0.307255	-16.7639	5.43644	0.166667	0.111111
LAVTUZ	1.53092e-07	6.85e-06	44.7443	6.45021	6.84748	0.4898	1130.87	1.66996	-0.601188	1.54961	0.2933	-20.4612	0.850589	0.166667	0.111111
JOHFIW	1.55675e-07	1.25e-06	8.02954	6.39579	6.80122	0.48826	1446.12	1.29813	-0.718458	2.09442	0.376125	-20.4294	1.03123	0.166667	0.111111
DUDKEU	1.58115e-07	1.67887e-09	0.010618	3.66649	5.16942	0.23806	723.825	1.65561	-0.656846	1.15747	0.14379	-0.77087	1.83752	0.230769	0.162162
OLUCAZ	1.59357e-07	4.15e-07	2.60422	5.1746	5.7945	0.3019	1147.33	1.16161	-0.59296	0.799384	0.259898	0.56056	0.0895164	0.25	0.0555556
FUVFUZ	1.70153e-07	4.76e-10	0.00279747	5.97328	6.56118	0.121	284.792	1.8467	-0.815916	1.08194	0.0655221	-22.1121	2.06974	0.25	0.0555556
IFENOY03	1.7105e-07	1.49e-07	0.87109	5.75367	7.28997	0.18134	621.502	1.31871	-1.01129	0.97998	0.137513	-15.7066	1.27422	0.333333	0.0555556
PULHOT	1.74869e-07	6.04777e-07	3.45846	2.8012	5.02589	0.393	939.828	1.81033	-0.864156	1.92924	0.217088	-14.127	0.310191	0.166667	1
LAVSUY	1.80921e-07	9.27e-07	5.12379	6.50841	6.88683	0.4957	1476.93	1.28067	-0.718458	2.09442	0.387064	-19.9405	1.07689	0.166667	0.111111
LIWFOM	1.81671e-07	3.03e-09	0.0166785	4.03441	5.43362	0.29878	598.788	2.15039	-1.06236	1.69909	0.138942	13.7439	1.5237	0.3125	1
AZAVUU	1.82457e-07	1.07e-07	0.586439	4.93668	5.48228	0.35542	1350.65	1.18498	-0.613691	0.989896	0.299937	24.7051	1.51411	0.25	0.0625
ESAROH	1.82887e-07	1.45e-07	0.792837	3.71612	4.75347	0.19724	646.855	1.3675	-0.610288	0.935168	0.144234	-12.2431	0.266819	0.2	0.0645161
EZIVAM	1.90556e-07	9.65e-07	5.06412	4.201	4.86841	0.13462	472.575	1.36805	-0.793538	1.58285	0.0984029	-18.3943	6.2058	0.166667	0.047619
HOYREU	1.99161e-07	7.96e-09	0.0399676	5.8923	6.42466	0.42872	1295.36	1.33156	-0.703032	1.47696	0.321967	25.3867	6.75059	0.375	0.3
AVIHIY	2.00748e-07	1.18e-06	5.87801	6.45442	6.88379	0.4966	1160.79	1.62124	-0.735671	2.19338	0.306309	-19.3344	1.16155	0.166667	0.111111
EBEWIT	2.04381e-07	3.26e-07	1.59506	6.64177	6.98757	0.49858	1215.49	1.55436	-0.74057	2.22222	0.320763	-20.3553	1.06141	0.166667	0.111111
HIWLIK	2.07213e-07	2.05e-06	9.89319	3.69427	4.58174	0.42566	1177.46	1.68973	-0.774367	1.58598	0.251911	-14.6915	0.481331	0.25	1
COVPAG	2.10433e-07	5.52723e-09	0.026266	4.22302	5.03463	0.23486	804.772	1.34292	-0.738627	1.04762	0.174887	0.08492	2.30831	0.352941	0.1875
OSAVEK	2.11044e-07	2.87e-08	0.135991	5.06196	5.46185	0.46158	2000.67	0.991485	-0.814629	1.59399	0.465544	-5.30712	5.58458	0.25	0.125
DUYVEA	2.16382e-07	2.41e-10	0.00111377	3.62009	4.52649	0.19146	585.379	1.39154	-0.612231	0.943825	0.137589	-2.39575	2.41358	0.25	0.0555556
LAVTIN	2.19085e-07	2.22e-06	10.1331	6.48693	6.87869	0.49114	1160.33	1.63046	-0.565141	1.48118	0.301229	-20.092	0.833287	0.166667	0.111111
HOYRIY	2.2927e-07	1.87e-08	0.0815633	5.73011	6.33252	0.43262	1419.62	1.22757	-0.71878	1.44863	0.35242	24.6608	6.11499	0.375	0.3
AVIHOE	2.32837e-07	4.18e-07	1.79525	6.45553	6.82367	0.49224	1132.64	1.66276	-0.752291	2.22055	0.296037	-19.7939	1.13054	0.166667	0.111111
OTIPAK	2.33375e-07	2.91e-07	1.24692	5.10341	5.73499	0.40084	1382.54	1.20537	-0.625244	0.913468	0.332544	-28.2768	0.141071	0.25	0.0625
LAVTOT	2.3411e-07	2.51e-06	10.7214	6.50199	6.86565	0.4947	1155.47	1.63118	-0.565141	1.48118	0.303277	-20.2564	0.809247	0.166667	0.111111
LAVTEJ	2.3725e-07	1.05e-06	4.42572	6.57314	6.93182	0.497	1188	1.58977	-0.771903	2.35087	0.312624	-20.1134	1.13581	0.166667	0.111111
KEYMUY	2.43565e-07	5.59e-07	2.29508	5.26079	6.53351	0.42666	1489.85	1.20658	-0.67081	1.16616	0.353612	7.47812	2.24811	0.2	0.125
LIFWOO	2.43964e-07	9.45e-09	0.0387353	4.55513	4.98366	0.35826	1510.51	1.07707	-0.61464	1.62614	0.332626	-35.1908	0.00606412	1	0.025
EZITUE	2.45232e-07	1.56e-06	6.36132	4.58908	5.18743	0.17076	533.104	1.41786	-0.710362	1.55958	0.120435	-15.9047	8.0651	0.166667	0.047619
ETUXEW	2.51247e-07	1.29e-06	5.13438	3.74181	4.30967	0.40198	1030.36	1.76757	-0.774367	1.58598	0.22742	-15.3761	0.367329	0.25	1
HISJIE	2.54103e-07	2.33e-09	0.00916952	5.58535	6.27871	0.19318	592.909	1.41351	-0.665655	1.13569	0.136667	16.1258	1.06468	0.208333	0.0925926
FUVGAG	2.57229e-07	1.2e-10	0.000466511	5.98797	6.54806	0.12148	282.262	1.86856	-0.815916	1.08194	0.0650127	-22.18	2.11964	0.25	0.0555556
NUCYIV	2.57432e-07	2.45e-10	0.000951707	4.21601	4.97799	0.22416	682.149	1.53207	-0.84926	2.33522	0.146312	-18.5602	1.63401	0.125	0.0588235
IXOFOR	2.6169e-07	6.04e-06	23.0808	6.10481	6.58573	0.53512	2080.86	1.02216	-0.791303	1.92125	0.523518	-30.5424	1.37174	0.2	0.125
FAVGER	2.66667e-07	2.41e-10	0.000903748	4.52327	5.35311	0.27796	817.81	1.54964	-0.856393	2.28004	0.179371	-15.0869	1.97136	0.117647	0.0769231
PANYOU	2.68287e-07	1.36e-05	50.692	4.92388	5.36231	0.34738	1425.57	1.15349	-0.600048	1.07472	0.301156	-14.992	0.292875	0.111111	0.0714286
JUMCUR	2.68545e-07	7.35e-06	27.3697	6.12054	6.66565	0.5259	2052.98	1.03261	-0.791303	1.92125	0.509294	-30.3945	1.3355	0.2	0.125
LAGWUN	2.86952e-07	4.83e-07	1.68321	6.60927	7.27418	0.43814	1171.62	1.47237	-0.770532	1.14668	0.297575	-2.11651	1.50813	0.285714	0.222222
EBEXEQ01	2.92455e-07	3.5e-09	0.0119676	6.73356	7.07406	0.48202	1129.95	1.61064	-0.850311	2.14736	0.299272	-17.5798	1.80609	0.166667	0.111111
MADWAQ	2.97927e-07	8.25e-07	2.76913	4.51055	5.18677	0.21082	619.722	1.52314	-0.477986	0.100241	0.138411	-16.4716	1.18102	1	0.0625
IXOFUX01	3.08354e-07	5.4e-06	17.5124	6.41176	6.87071	0.54302	2125.92	1.00146	-0.791303	1.92125	0.542229	-30.6357	1.35706	0.2	0.125
DALSUH	3.0908e-07	7.26787e-10	0.00235145	4.13588	5.91398	0.42892	1469.61	1.34754	-0.816394	2.28032	0.318299	-3.61364	1.85164	0.125	0.0666667
PEDMOB	3.135e-07	3.47e-06	11.0686	5.59613	6.13543	0.26394	788.993	1.47554	-0.855701	1.48217	0.178876	2.90501	1.1596	0.222222	0.105263
FARBIL	3.18804e-07	9.59e-07	3.00812	5.85477	6.5257	0.41168	1450.54	1.16183	-0.824861	1.84047	0.354337	-30.2153	1.30972	0.2	0.1
KUYPIF	3.24094e-07	7.08e-06	21.8455	4.2566	5.29478	0.3624	1165.95	1.44591	-0.693342	1.16604	0.250639	1e-05	3.57964e-07	0.4	0.105263
IXODUV	3.47572e-07	5.38e-06	15.4788	6.48704	6.94577	0.54358	2098.14	1.01181	-0.791303	1.92125	0.537236	-30.7183	1.33575	0.2	0.125
FIJFEK	3.48263e-07	1.2e-06	3.44567	6.57184	6.92559	0.49494	1189.83	1.58281	-0.641531	1.94877	0.312697	-19.5641	1.01522	0.166667	0.111111
GOQXAN	3.49048e-07	1.56e-07	0.44693	5.8492	6.22843	0.42748	1292.56	1.32869	-0.646204	0.967501	0.32173	16.6533	2.59937	0.333333	0.111111
DONXUB	3.51774e-07	1.76e-08	0.0500321	4.10328	5.08195	0.2882	926.19	1.44854	-0.774225	1.64171	0.198959	-1.08733	0.678983	0.25	0.125
FONPUV	3.54725e-07	5.61e-07	1.58151	5.082	5.63348	0.29122	860.18	1.54253	-1.04366	1.1425	0.188794	0.39631	1.84637	0.285714	0.133333
AVAGIP	3.6308e-07	1.42e-06	3.91098	4.68679	4.84155	0.24826	883.832	1.40449	-0.398055	0.341402	0.176762	12.1818	0.617546	1	0.0588235
DUJRAD	3.70252e-07	2.06e-08	0.0556377	5.32315	6.16228	0.47028	1425.74	1.37535	-0.708397	1.60502	0.341936	-20.3755	3.53541	0.25	0.166667
IXOFUX	3.75111e-07	4.23e-06	11.2767	6.6128	7.08508	0.54712	2126.65	1.00152	-0.791303	1.92125	0.546289	-30.5585	1.35383	0.2	0.125
IXOFIL	3.75377e-07	3.52e-06	9.37725	6.67398	7.14051	0.53704	2093.31	1.01557	-0.791303	1.92125	0.528808	-30.7232	1.33146	0.2	0.125
FAQLUH	3.8262e-07	1.49e-06	3.8942	7.09719	7.25665	0.50356	1706.6	1.10687	-1.01573	1.6227	0.454942	-29.431	3.61277	0.2	0.125
EBEXEQ	3.95483e-07	4.31e-09	0.0108981	6.70514	7.05454	0.47814	1121.06	1.61812	-0.850311	2.14736	0.295491	-17.7579	1.76433	0.166667	0.111111
PEHTON	3.96103e-07	2.41e-07	0.608428	4.80371	5.79765	0.27	993.407	1.25943	-0.5736	0.935639	0.214383	-2.16586	1.26122	0.375	0.075
IYOQAQ	3.98393e-07	3.99e-06	10.0152	4.25008	5.30249	0.4014	1251.28	1.48751	-0.703412	0.950024	0.269847	0	8.61163e-08	0.4	0.222222
OPENUT	3.99266e-07	2.56e-10	0.000641177	6.82671	7.63636	0.4611	1320.11	1.41267	-0.64153	2.88111	0.326403	-20.359	6.50142	0.166667	0.0833333
IHAJIL	4.05781e-07	8.18e-07	2.01587	4.34442	5.45406	0.4556	1255.24	1.56119	-0.810641	1.51683	0.291829	-15.8716	0.314837	0.25	1
IFENOY02	4.06905e-07	2.92e-08	0.0717612	5.76	7.2725	0.17254	563.972	1.32744	-1.01129	0.97998	0.12998	-15.6769	1.25605	0.333333	0.0555556
MEJQID	4.07564e-07	7.97e-07	1.95552	3.66569	4.95338	0.37386	1411.88	1.21757	-0.643858	0.858616	0.307055	-15.2399	0.428308	0.5	0.0909091
IZEVAM	4.18929e-07	1.44869e-08	0.0345807	2.80655	6.17073	0.39012	927.333	1.67496	-0.470042	0.416622	0.232913	-10.329	0.466192	1	0.666667
NUCYER	4.21124e-07	2.32e-10	0.000550907	4.20041	4.96656	0.22428	694.799	1.49997	-0.824997	2.20624	0.149523	-18.3797	1.61323	0.125	0.0588235
MEJQOJ	4.22272e-07	9.14e-07	2.16448	3.68023	5.07328	0.37904	1434.26	1.21005	-0.643858	0.858616	0.313243	-15.7405	0.450631	0.5	0.0909091
FUVDEH06	4.22363e-07	8.86e-10	0.00209772	5.99656	6.60161	0.12148	296.193	1.76662	-0.815916	1.08194	0.068764	-22.8994	1.95068	0.25	0.0555556
PIZRUN	4.2678e-07	1.37e-06	3.21008	4.43333	5.3818	0.3617	1350.5	1.2127	-0.571033	0.80574	0.298261	-7.08441	0.965524	0.333333	0.105263
IZISEQ	4.29603e-07	3.88e-06	9.0316	3.70736	4.08842	0.2227	1004.02	1.02254	-0.881122	0.804957	0.217791	-1.10148	4.20255e-07	1	0.03125
PIZSAU	4.30525e-07	8.15e-07	1.89304	4.51588	5.7096	0.37474	1411.59	1.18019	-0.579196	0.794393	0.317526	-7.32045	0.975916	0.333333	0.105263
DIKJUD	4.34557e-07	6.96e-07	1.60163	4.27188	5.51513	0.32726	1378.27	1.06812	-0.526487	0.474583	0.30639	1.97042	0.121887	0.25	0.0357143
FAGMEI	4.36146e-07	1.9e-06	4.35634	3.86448	4.74677	0.2923	1272.1	1.13696	-0.384684	0.303515	0.25709	-2.68455	0.0362952	1	0.0333333
AVAGOV	4.41145e-07	7.26e-07	1.64572	4.57423	4.8139	0.24386	852.341	1.40471	-0.398055	0.341402	0.173602	16.9934	0.793997	1	0.0588235
NOFDUI	4.54311e-07	2.17e-06	4.77647	4.06199	4.93531	0.31752	1256.16	1.21153	-0.575559	1.00803	0.262081	-29.2032	3.34019	0.2	0.0909091
MOXNIY	4.62365e-07	3.08e-06	6.66141	4.58005	5.20828	0.35498	1468	1.11938	-0.635397	1.20029	0.317121	-28.2379	3.86971	0.2	0.0909091
HOYROE	4.67068e-07	8.04e-10	0.00172138	5.22739	6.155	0.33984	893.273	1.60811	-0.830783	1.50226	0.211329	21.4898	5.93175	0.375	0.3
FUVDEH08	4.73122e-07	2.63e-10	0.000555882	5.99281	6.59075	0.12088	285.291	1.83217	-0.815916	1.08194	0.0659765	-22.7344	2.06185	0.25	0.0555556
HAFGUQ	4.74849e-07	1.02e-06	2.14805	3.75819	5.00398	0.47692	1520.94	1.4388	-0.849163	1.96094	0.331471	-19.1987	0.029395	0.125	1
PIQMOT	4.75643e-07	6.85e-07	1.44016	5.32823	6.47127	0.31578	1103.82	1.23035	-0.872585	2.18012	0.256658	-35.1351	1.65025	0.166667	0.025641
FAGREM	4.75813e-07	4.08e-07	0.857481	6.89343	7.38233	0.43942	1174.46	1.46524	-1.00852	1.17247	0.299897	26.8205	2.12582	0.285714	0.222222
GOTNEK	4.76996e-07	1.31e-09	0.00274636	5.17244	6.68492	0.39708	1580.93	1.16398	-0.924158	2.15896	0.341141	-11.8171	5.23238	0.111111	0.0289855
KAJZIH	4.77502e-07	1.59e-06	3.32983	6.59254	8.4847	0.32404	693.455	1.73964	-0.572451	0.893655	0.186268	6.04219	1.86866	0.333333	0.222222
PENZIS	4.7791e-07	1.49e-06	3.11774	4.63461	5.20436	0.49444	1554.68	1.48152	-0.774367	1.58598	0.333739	-16.7995	0.305797	0.25	1
PIZQUM	4.78692e-07	1.31e-06	2.73662	4.44024	5.38703	0.36006	1340.43	1.21672	-0.571033	0.80574	0.295926	-6.99433	0.975365	0.333333	0.105263
DANFUW	4.94317e-07	3.07547e-10	0.000622166	3.69845	4.81728	0.18222	756.426	1.21376	-0.557635	0.802448	0.150128	-0.43138	1.20247	0.2	0.0344828
EPEWAY	5.02177e-07	5.57e-07	1.10917	5.34538	5.86305	0.33676	1152.25	1.27095	-0.711334	1.13	0.264968	-32.5741	0.434967	0.2	0.0909091
EPEWEC	5.05265e-07	7.84e-07	1.55166	5.35243	5.88152	0.33966	1156.42	1.27191	-0.711334	1.13	0.267047	-32.5273	0.413432	0.2	0.0909091
FUVDEH07	5.26524e-07	1.9e-10	0.000360857	6.00286	6.60769	0.12082	290.503	1.79524	-0.815916	1.08194	0.0673003	-23.2812	2.00922	0.25	0.0555556
NADZID	5.28595e-07	2.23e-06	4.21873	4.70268	5.01289	0.36332	992.405	1.56754	-0.718458	2.09442	0.231777	-25.8245	1.11151	0.166667	0.111111
MOXNUK	5.441e-07	3.13e-06	5.75262	4.16361	5.04646	0.33132	1317.09	1.19416	-0.575559	1.00803	0.277451	-29.3234	3.31401	0.2	0.0909091
HOWPOZ	5.44264e-07	1.45e-07	0.266415	5.98736	7.21513	0.45582	1443.08	1.27988	-0.587417	0.976197	0.356142	-5.87115	2.26383	0.25	0.1
EYUWAW	5.45391e-07	2.3e-07	0.421715	4.52997	6.01873	0.41554	1830.61	1.02499	-0.739981	1.11144	0.405407	4.43562	2.11835	0.25	0.0833333
IXOFAD	5.4815e-07	6.76e-06	12.3324	6.74283	7.25204	0.55232	2097.28	1.01031	-0.791303	1.92125	0.546685	-30.7315	1.34002	0.2	0.125
LAVTAF	5.51718e-07	1.27e-07	0.23019	6.59487	6.94207	0.49804	1201.46	1.57026	-0.641531	1.94877	0.31717	-20.0416	0.958008	0.166667	0.111111
MOYMET	5.71845e-07	1.7e-08	0.0297283	8.44595	9.12886	0.37796	1277.49	1.00188	-0.855302	1.01052	0.377252	-0.16843	0.00945448	0.2	0.0833333
NIKJIB	5.74734e-07	1.57e-07	0.27317	3.61132	7.23675	0.3445	1369.22	1.15081	-0.611112	1.5769	0.299356	-13.5668	0.579056	0.125	0.0208333
ASACON	5.92147e-07	6.94e-07	1.17201	5.0837	6.42024	0.30416	727.987	1.7783	-0.731531	1.25175	0.17104	-3.87941	1.29386	0.222222	0.2
IKUBUL	6.05998e-07	1.23e-06	2.02971	4.50394	5.00176	0.44356	1162.32	1.67146	-0.774367	1.58598	0.265372	-16.8935	0.251243	0.25	1
PEPLIG	6.07826e-07	8.82e-06	14.5107	6.39006	6.77242	0.51572	1933.97	1.04905	-0.791303	1.92125	0.491607	-30.4445	1.31346	0.2	0.125
AZEBUE	6.09119e-07	1.97914e-10	0.000324918	4.51467	5.44142	0.34436	843.739	1.81828	-0.726556	2.32393	0.189388	-14.2751	8.78921	0.166667	0.111111
MUVJIX	6.13909e-07	5.27e-09	0.00858433	4.9751	5.57567	0.33356	980.316	1.4259	-0.604318	1.22759	0.23393	-0.38027	1.6972	0.333333	0.142857
IGAGAA	6.14075e-07	3.14e-08	0.0511338	3.64698	6.32999	0.42778	1340.36	1.49391	-0.535302	1.04487	0.286348	-0.96064	0.679331	0.375	0.3
HAFVUH	6.37624e-07	6.02e-07	0.94413	7.14037	7.26111	0.5162	2083.1	0.948615	-0.877767	1.46528	0.544162	-33.9597	0.734077	0.2	0.125
MAVNUU	6.56545e-07	9.46e-07	1.44088	6.25675	7.52328	0.40748	1695.21	1.00896	-0.71796	0.937963	0.40386	31.2102	2.29793	0.25	0.0377358
PUQDOW	6.58771e-07	1.75e-07	0.265646	4.10448	5.15222	0.21536	722.993	1.41779	-0.472238	0.650841	0.151899	-16.398	0.11303	1	0.0357143
JITPOS	6.65347e-07	3.29e-07	0.494479	4.85353	5.87095	0.31634	1047.55	1.43918	-0.890349	1.33461	0.219806	-4.17431	2.47988	0.3	0.130435
FAGMAE	6.68866e-07	3.58e-07	0.535234	4.37557	5.46748	0.31996	1513.22	1.06062	-0.384684	0.303515	0.301671	-6.01608	0.117889	1	0.0333333
PIZRAT	6.69816e-07	1.22e-06	1.82139	4.64481	5.69309	0.37034	1396.71	1.18335	-0.571033	0.80574	0.312959	-7.03508	0.966634	0.333333	0.105263
OQIQEM	6.84451e-07	2.18e-10	0.000318504	4.49489	5.45055	0.3434	829.168	1.84745	-0.690026	2.21407	0.185878	-14.0948	8.61051	0.166667	0.111111
OXUPUT	6.85609e-07	1.24e-09	0.00180861	8.39643	9.06209	0.44336	797.982	1.93215	-0.91951	1.86815	0.229465	1.66271	1.55507	0.166667	0.166667
PESTUD	6.92099e-07	2.43e-06	3.51106	3.77014	4.29451	0.22942	649.6	1.52203	-0.660664	0.860565	0.150732	-30.3169	0.65386	0.25	0.111111
FAVGAN	6.92502e-07	4.11e-10	0.0005935	4.50196	5.57142	0.28614	876.847	1.52705	-0.859676	2.27128	0.187381	3.24575	2.67536	0.125	0.0769231
GUFBUG	6.95308e-07	4.61e-07	0.663016	5.34529	6.13698	0.33802	1186.19	1.2615	-0.708117	1.55393	0.267951	-16.0604	2.41724	0.125	0.0294118
NAGBUU	7.0027e-07	4.73e-09	0.00675454	4.18445	4.53887	0.18402	498.067	1.74664	-0.874673	0.867707	0.105356	-1.00992	1.62204	0.285714	0.142857
KAKCEH02	7.02191e-07	2.06e-07	0.293368	8.66764	9.05571	0.4817	1606.57	1.03977	-0.737051	1.49566	0.463274	-16.8943	6.62183	0.166667	0.037037
KAKCEH	7.06572e-07	1.21e-07	0.171249	8.67891	9.06296	0.4837	1620.47	1.03141	-0.731557	1.50881	0.46897	-16.4058	6.53982	0.166667	0.037037
MADVUJ	7.15009e-07	1.81e-06	2.53144	4.69426	5.32382	0.21542	573.229	1.65668	-0.406338	0.0978136	0.130031	-17.0882	1.14321	1	0.0625
ASIQEA	7.21937e-07	1.1e-07	0.152368	6.25728	8.85063	0.47638	2068	0.902561	-0.53622	0.648242	0.527809	1e-05	2.20609e-07	0.25	0.0384615
HURFUX	7.22851e-07	2.36e-07	0.326485	5.05596	6.75247	0.52376	2258.96	1.0343	-0.986078	0.880785	0.506389	-12.5406	1.51778	0.384615	0.138889
KAKCEH01	7.2467e-07	9.52e-08	0.13137	8.43287	8.87027	0.4762	1578.97	1.05825	-0.737051	1.49566	0.44999	-18.4524	6.58532	0.166667	0.037037
LUSHOX	7.25634e-07	5.15e-07	0.709724	4.92542	5.30336	0.40438	1525.34	1.19355	-0.649276	1.14883	0.338804	-1.59163	1.96617	0.25	0.125
JUMCOL	7.30059e-07	6.51e-06	8.91709	7.4129	7.85155	0.56018	2162.76	0.988066	-0.791303	1.92125	0.566946	-30.9419	1.25529	0.2	0.125
FEBPUY	7.30458e-07	1.57e-07	0.214934	4.38524	5.08924	0.3644	1439.8	1.23823	-0.517388	0.907559	0.29429	65	5.47293e-07	0.1875	0.107143
IXOFEH	7.3382e-07	6.06e-06	8.25816	6.6722	7.08623	0.52778	2038.78	1.02717	-0.791303	1.92125	0.513818	-30.5918	1.31621	0.2	0.125
FAPXIG	7.39166e-07	4.36e-06	5.89854	7.0872	7.25163	0.51476	1748.24	1.12925	-0.82772	2.13404	0.455844	-31.0272	0.152706	0.2	0.125
LOTDIJ	7.54657e-07	1.59e-06	2.10692	4.37573	5.46612	0.3338	1684.41	0.961023	-0.590116	0.339608	0.347338	-34.3107	0.086536	0.5	0.0185185
IFEPUG	7.6532e-07	1.03e-07	0.134584	8.20364	8.50919	0.2134	552.993	1.3525	-1.01129	0.97998	0.157781	-16.46	1.28287	0.333333	0.0555556
FAPXOM	7.7479e-07	2.72e-06	3.51063	7.07954	7.22558	0.51464	1753.96	1.12985	-0.82772	2.13404	0.455495	-31.3942	4.46183	0.2	0.125
NALWOO	7.83163e-07	7.67e-08	0.0979362	8.79623	9.16164	0.487	1633.44	1.02635	-0.756965	1.44796	0.474495	-15.9662	6.11364	0.166667	0.037037
CIMTAV	8.02281e-07	4.18543e-08	0.0521691	4.39946	7.40007	0.27244	1132.4	1.11198	-0.829117	2.23955	0.245005	0.39061	0.0142137	0.121212	0.0268456
IBUBAL	8.16349e-07	9.08e-08	0.111227	6.50064	8.56175	0.47186	1363.55	1.3766	-0.748324	1.09323	0.342772	-1.01117	0.124403	0.333333	0.142857
CAVRAU	8.27438e-07	5.72477e-08	0.0691866	6.42877	8.06449	0.55478	2170.89	0.994088	-0.960801	0.905126	0.558079	-13.1341	1.47137	0.384615	0.138889
IDIWIB	8.36988e-07	3.02e-06	3.60818	6.29787	6.62997	0.5035	1916.96	1.04722	-0.791303	1.92125	0.480795	-34.5952	8.33402e-07	0.2	0.125
IFEQAN	8.3939e-07	3.57e-07	0.425309	8.16692	8.46927	0.21324	552.815	1.35259	-1.01129	0.97998	0.157654	-16.3866	1.26942	0.333333	0.0555556
OYIVIC	8.70628e-07	1.34e-07	0.153912	4.80567	5.5413	0.41792	1609.61	1.19582	-0.586807	0.803466	0.349483	4.62688	1.53823	0.5	0.125
DOPJAV	8.80983e-07	1.85e-07	0.209993	6.21149	7.55824	0.36076	1144.19	1.32954	-0.604995	0.929116	0.271342	35.4477	0.924314	0.2	0.142857
OTEGUR	8.83886e-07	3.03e-06	3.42805	7.1769	7.28809	0.51152	1408.32	1.35972	-1.0062	1.76096	0.376196	-32.9964	3.9156	0.2	0.125
EKOPEA	9.05595e-07	4.11e-09	0.00453845	5.19564	5.53957	0.45858	1620.08	1.2074	-0.767819	1.52892	0.379807	2.65852	1.44786	0.25	0.125
OQIQIQ	9.06829e-07	8.6e-08	0.094836	4.58328	5.6202	0.35452	866.309	1.81543	-0.606942	1.5869	0.195281	-13.926	6.12202	0.166667	0.111111
OQIQOW	9.06933e-07	2.36e-09	0.00260218	4.61311	5.63723	0.35606	1075.94	1.46954	-0.691762	2.17395	0.242293	-13.7138	8.30292	0.166667	0.111111
DIDBEZ	9.30439e-07	3.98e-07	0.427755	5.94989	9.17575	0.46524	1941.42	0.929043	-0.559813	0.707635	0.500773	-27.6629	1.32059	0.25	0.0416667
PEPLAY	9.52045e-07	3.17e-06	3.32968	6.3776	6.74837	0.51084	1901.09	1.05651	-0.791303	1.92125	0.483516	-30.3428	1.33245	0.2	0.125
DIDBAV	9.54338e-07	2.48e-07	0.259866	5.74363	9.28847	0.4641	1951.58	0.92545	-0.555259	0.713973	0.501486	-27.6274	0.222217	0.25	0.0416667
MEBMEM01	9.61382e-07	1.47e-06	1.52905	4.76904	4.99521	0.21946	412.664	2.65468	-0.476228	0.314386	0.0826692	65	0.480161	1	0.75
IPICOA	9.66664e-07	2.18e-06	2.25518	4.81551	5.44441	0.48428	1337.89	1.57966	-0.774367	1.58598	0.306573	-17.6465	0.24275	0.25	1
MEMGAN	9.80977e-07	4.18e-06	4.26106	3.81053	4.41097	0.42946	1568.98	1.23944	-0.50714	1.17788	0.346495	-5.65862	0.0375363	0.125	0.1
HUZSOL	9.81089e-07	1.9e-08	0.0193662	8.00393	9.96894	0.44852	1809.5	0.905605	-0.793894	0.973607	0.495271	8.1467	2.127	0.333333	0.0833333
IPIJEY	1.04969e-06	1.55e-06	1.47662	5.17695	5.9118	0.29926	988.518	1.3358	-0.575419	0.880822	0.224031	3.99973	0.973303	0.5	0.0833333
KEDQAN	1.07343e-06	1.37e-06	1.27628	4.69781	6.47084	0.27976	1002.11	1.24227	-0.976789	0.987085	0.225201	-15.9663	0.833762	0.285714	0.0512821
FULQUZ	1.08709e-06	2.33e-10	0.000214334	5.25314	5.87633	0.40028	1134.1	1.51981	-0.784623	2.23756	0.263375	-18.88	9.39242	0.153846	0.111111
DONNAW	1.09763e-06	7.29e-06	6.6416	6.1972	6.49774	0.48396	1635.91	1.18453	-0.5759	1.50552	0.408568	-33.4072	7.37894e-07	0.2	0.125
DEYNIG	1.10198e-06	1.28e-07	0.116155	3.76726	4.67091	0.16752	320.491	2.4194	-0.521085	0.902267	0.0692402	4.23482	0.272076	0.75	0.3
FAPXEC	1.10732e-06	1.7e-06	1.53524	7.07944	7.23633	0.50332	1704.08	1.10849	-1.05992	2.05255	0.454059	-34.797	1.05394	0.2	0.125
OTEHAY	1.10858e-06	5.15e-06	4.64559	7.09442	7.22049	0.50966	1460.2	1.32207	-1.0062	1.76096	0.385501	-33.3009	3.86114	0.2	0.125
CAXZUY	1.12776e-06	1.22e-07	0.108179	5.43687	9.32301	0.43052	1882.37	0.950981	-0.593638	0.779487	0.452711	-29.4967	1.52869	0.25	0.0416667
PEPLEC	1.13913e-06	5.87e-06	5.15304	6.81306	7.22831	0.52184	2007.44	1.03011	-0.791303	1.92125	0.506585	-30.6576	1.29645	0.2	0.125
DONNIE	1.1406e-06	1.3e-05	11.3975	6.90641	7.12052	0.50598	1741.87	1.14518	-0.5759	1.50552	0.441835	-33.7393	7.5413e-07	0.2	0.125
POHCOG	1.16007e-06	1.67e-06	1.43957	4.98914	6.03433	0.36028	1027.59	1.54389	-0.522532	0.323159	0.233359	3.96095	1.24956	1	0.190476
EGATEM	1.17061e-06	5.28e-08	0.0451049	8.68741	10.2514	0.52998	2190.68	0.847968	-0.682062	1.02357	0.625	-11.5562	0.636494	0.230769	0.0508475
LIVLUZ	1.20352e-06	2.51e-06	2.08554	5.00426	5.91163	0.4002	1522.96	1.15595	-0.585595	0.97612	0.34621	-25.7186	0.432123	0.25	0.0555556
CAWVIH	1.20433e-06	1.57e-06	1.30363	4.73872	6.49654	0.27776	1001.36	1.24069	-0.976789	0.987085	0.223875	-15.8852	0.843168	0.285714	0.0512821
NUFTOY	1.21525e-06	1.82e-06	1.49763	8.36752	9.32517	0.4598	2050.19	0.982387	-0.580297	1.36421	0.468044	-37.7529	0.0412201	0.125	0.0357143
EYULOA	1.22385e-06	2.31e-07	0.188749	3.99192	4.93073	0.27768	1021.49	1.26506	-0.66764	1.13351	0.2195	-30.8049	1.1619	0.25	0.0681818
OPIWEQ	1.24418e-06	3.91e-06	3.14264	3.70955	4.3926	0.22878	664.005	1.4951	-0.702033	0.966528	0.15302	-30.246	0.734767	0.25	0.111111
ANAWOD	1.26283e-06	5.67e-06	4.48993	6.10595	6.92762	0.47174	1320.31	1.43826	-0.961838	1.84162	0.327992	-33.2195	0.0571165	0.2	0.125
OWIHEJ	1.30601e-06	6.61e-06	5.06121	7.17386	7.35052	0.51288	1435.18	1.33314	-1.0062	1.76096	0.384716	-32.4998	3.7008	0.2	0.125
EBOCOQ	1.35334e-06	2.65e-06	1.95812	5.38954	5.90692	0.41584	1830.8	0.987787	-0.613945	0.871674	0.420981	-9.35976	0.331234	0.25	0.0555556
POCPAZ	1.38657e-06	3.36e-06	2.42325	5.12111	6.39676	0.46272	2293.78	0.921688	-0.696149	0.671884	0.502035	0.25819	1.49929	0.153846	0.05
GOQSIQ	1.42e-06	1.18e-07	0.0830989	6.04263	8.1775	0.47616	2068.46	1.00533	-0.424886	0.697055	0.473637	-15.8285	0.163842	1	0.166667
INOMIJ	1.43542e-06	6.75e-07	0.470247	7.58337	7.95221	0.51692	1953.17	0.978026	-0.75273	1.6581	0.528534	-12.3011	6.15103	0.2	0.142857
JUMDAY	1.43934e-06	4.39e-06	3.05001	5.71486	6.08117	0.50466	1960.52	1.0654	-0.791303	1.92125	0.47368	-30.3658	1.36936	0.2	0.125
LUVTAY	1.46098e-06	1.42e-07	0.0971952	9.44256	10.3026	0.42658	1292.15	1.08662	-0.753666	1.05017	0.392575	-7.23582	0.368463	0.3	0.1
ESIGES01	1.49764e-06	5.33e-06	3.55894	4.43053	5.30554	0.48178	1740.44	1.28243	-0.746653	1.84383	0.375676	-16.273	0.385251	0.166667	0.25
BIYVEM	1.50075e-06	2.72766e-09	0.00181753	7.16704	7.9618	0.47002	1262.57	1.42154	-0.866368	2.37363	0.330642	-19.4909	4.77674	0.166667	0.0952381
BIYTAG	1.51378e-06	2.35e-09	0.00155241	7.53322	8.33704	0.48042	1344.63	1.33737	-0.8487	2.22538	0.359227	-19.4522	4.49572	0.166667	0.0952381
PEYPAM	1.56603e-06	8.81e-06	5.62571	4.9888	6.47723	0.42002	1294.05	1.38224	-0.618698	1.12588	0.30387	-7.60845	0.802828	0.166667	0.111111
IGOJEV	1.60307e-06	2.14e-06	1.33494	5.33678	6.84915	0.39644	1509.83	1.1268	-0.626291	1.01476	0.351828	-34.7048	0.408862	0.125	0.025
BIYSUZ	1.60325e-06	1.15915e-09	0.000722997	7.50799	8.31867	0.47798	1350.45	1.3283	-0.790832	2.20552	0.359842	-19.4052	4.73647	0.166667	0.0952381
EGATIQ	1.66094e-06	2.98e-07	0.179416	9.35673	10.6151	0.54858	2344.47	0.815931	-0.682208	1.02332	0.672336	-11.5714	0.646713	0.230769	0.0508475
PEPLOM	1.70294e-06	4.86e-06	2.85388	5.23227	5.48105	0.42228	1523.51	1.20095	-0.791303	1.92125	0.351621	-29.801	1.2803	0.2	0.125
NOFQIK	1.73156e-06	1.22e-06	0.704568	4.61383	4.9549	0.27362	847.069	1.45912	-0.415647	0.258542	0.187524	-9.35904	0.997106	1	0.1
OWIHIN	1.7384e-06	1.8e-05	10.3543	7.17038	7.33344	0.51242	1431.95	1.33826	-1.02014	1.51856	0.3829	-34.0526	1.60937	0.2	0.125
PEPKUR	1.78484e-06	2.44e-06	1.36707	3.85266	4.38796	0.2353	673.569	1.51141	-0.660664	0.860565	0.155683	-30.6657	0.663435	0.25	0.111111
OYIVOI	1.80545e-06	6.03e-10	0.000333988	4.92009	5.54513	0.38514	1317.7	1.34386	-0.546907	0.860245	0.286591	-4.71795	1.57537	0.5	0.125
NAYZUK	1.82176e-06	1.99e-06	1.09235	7.59757	9.49894	0.39992	1133.91	1.33539	-1.02266	1.73104	0.299478	-34.4473	2.57024e-06	0.2	0.0833333
CUKXIR	1.84955e-06	1.41207e-09	0.000763468	3.64523	4.25316	0.36548	1275.91	1.37123	-0.640708	1.25981	0.266535	65	1.86033	0.1875	0.15
OWIHUZ	1.87462e-06	1.69e-05	9.01515	7.20219	7.37728	0.51482	1449.22	1.32559	-1.02014	1.51856	0.388371	-34.5168	1.33924	0.2	0.125
CAYDEN	1.88885e-06	5.24e-06	2.77417	4.88565	5.0519	0.22254	676.281	1.50882	-0.374248	0.68674	0.147493	-16.7341	0.651101	1	0.166667
JIZJAF	1.89635e-06	2.34e-07	0.123395	9.82723	10.2546	0.39886	1193.73	1.07189	-0.677365	1.06143	0.37211	-17.2537	0.14278	0.3	0.1
OWIJAH	1.93897e-06	1.89e-05	9.74744	7.21509	7.38305	0.51358	1440.99	1.32603	-1.02014	1.51856	0.387305	-33.9755	1.63231	0.2	0.125
JIZJUZ	1.97165e-06	3.63e-07	0.18411	9.86894	10.3086	0.39896	1186.59	1.07331	-0.677365	1.06143	0.37171	-17.1408	0.153328	0.3	0.1
NOFQOQ	2.03609e-06	8.67e-07	0.425815	4.9317	5.26068	0.27292	780.383	1.52336	-0.415647	0.258542	0.179157	-10.6234	0.929432	1	0.1
IBOTEY	2.04083e-06	4.47e-06	2.19029	7.19713	8.07557	0.43614	1849.59	0.981503	-0.636675	2.05779	0.44436	-33.5006	0.15362	0.125	0.025
POLDOK	2.14525e-06	1.97e-06	0.918309	4.95206	5.06326	0.26016	748.538	1.44271	-0.578071	0.820697	0.180327	1e-05	8.90968e-07	0.25	0.125
GARTUR	2.17786e-06	1.65e-06	0.757626	10.8478	11.1226	0.52106	1363.14	1.34756	-0.830908	1.8268	0.386668	65	0.0280322	0.266667	1
OWIJIP	2.28615e-06	1.86e-05	8.13596	7.33479	7.46558	0.5177	1452.65	1.3287	-1.02014	1.51856	0.389629	-33.8662	1.61381	0.2	0.125
ESEVIH	2.32694e-06	1.41e-05	6.05945	6.30555	6.88268	0.39232	1012.74	1.51625	-0.914005	1.05836	0.258743	-4.76949	1.11021	0.285714	0.222222
OWIJEL	2.37693e-06	2.53e-05	10.644	7.33893	7.46814	0.51628	1446.01	1.32685	-1.02014	1.51856	0.389101	-34.0665	1.66262	0.2	0.125
CEGDUO	2.38685e-06	1.35e-06	0.565599	3.97638	4.82541	0.26014	597.962	1.91831	-0.472617	0.383745	0.135609	0.69736	0.900292	1	0.25
JENKET	2.4031e-06	5.22e-07	0.217219	11.095	12.8466	0.58666	2265.49	0.704786	-1.0735	0.983934	0.832395	13.8021	1.3193	0.285714	0.04
OWIHOT	2.48571e-06	1.78e-05	7.16092	7.28396	7.42387	0.51396	1444.86	1.32488	-1.02014	1.51856	0.38793	-29.6549	2.68266	0.2	0.125
COJHIT	2.48613e-06	1.03e-06	0.414299	9.35609	10.0917	0.63644	2829.11	0.716453	-0.298626	0.669792	0.88832	-18.3235	0.146677	1	0.0833333
IVILEG	2.52559e-06	7.18e-07	0.28429	13.2662	14.1452	0.62118	2392.17	0.718024	-1.06729	0.956265	0.865124	65	1.15728	0.470588	0.0740741
DAWBIO	2.53502e-06	7.52e-06	2.96645	4.59869	5.36745	0.30254	928.625	1.40464	-0.552513	1.16475	0.215386	-30.2914	0.406771	0.2	0.111111
HUWPIA	2.5752e-06	9.01e-06	3.49876	4.63989	6.29862	0.35994	1664.71	1.01225	-0.470113	1.60689	0.355586	-34.6056	0.0318972	1	0.05
CAYDIR	2.78022e-06	8.82e-06	3.17241	4.94322	5.11017	0.22392	695.371	1.49623	-0.374248	0.68674	0.149656	-16.7817	0.652187	1	0.166667
DAWBOU	2.79521e-06	9.55e-06	3.41656	4.65491	5.38914	0.31194	955.018	1.40413	-0.52819	1.00682	0.222159	-30.9338	0.342465	0.2	0.111111
QALGUH	2.79732e-06	5.73e-05	20.4839	7.32218	7.81866	0.5511	2117.14	0.998911	-1.04885	1.72624	0.551701	-34.7465	7.54603e-07	0.2	0.125
OWIJOV	2.79839e-06	1.31e-05	4.68126	7.28781	7.41619	0.51676	1464.05	1.32565	-1.02014	1.51856	0.389817	-32.8359	1.86844	0.2	0.125
LURLOB	2.87021e-06	5.25e-05	18.2913	6.99185	7.37662	0.54986	2111.24	1.00469	-0.784512	1.77886	0.547292	-27.3318	5.05711e-07	0.2	0.125
APEBED	2.87102e-06	5.05e-06	1.75896	3.62787	4.58202	0.26638	706.575	1.65192	-0.590923	1.09092	0.161255	-1.94937	1.15647	0.25	0.166667
FAJZOI	2.92311e-06	6.24e-06	2.13471	3.67896	5.7048	0.2918	1141.54	1.15456	-0.534846	0.561477	0.252738	-15.7337	0.353204	1	0.0263158
FUXCOS	3.07147e-06	3.32e-07	0.108091	4.16045	4.8198	0.1904	662.679	1.4521	-0.472238	0.650841	0.131121	-17.6706	2.0859e-06	1	0.0357143
MINVUA	3.23303e-06	3.5e-05	10.8258	6.55778	6.89591	0.50594	1995.7	1.0419	-1.04885	1.72624	0.485595	-34.0268	2.44554e-06	0.2	0.125
GOMFOF	3.35818e-06	4.47e-07	0.133108	14.7703	14.8276	0.52736	1612.05	0.887088	-0.646777	1.21955	0.594485	-0.91641	9.50282e-08	0.25	0.0681818
DOTTEM	3.36289e-06	3.33e-05	9.90219	6.27426	6.58677	0.49252	1693.43	1.16648	-1.03302	1.64648	0.422229	-33.6209	6.7041e-07	0.2	0.125
HADLOQ01	3.51074e-06	8.43e-06	2.4012	9.59417	10.0325	0.64192	2916.35	0.699735	-0.279253	0.551147	0.917376	-19.3823	0.00073493	1	0.0833333
MINVUA01	4.00795e-06	2.57e-05	6.41225	6.55778	6.89591	0.50252	1993.43	1.0419	-1.04885	1.72624	0.482313	-34.3528	2.48325e-06	0.2	0.125
IZUVUV	4.3908e-06	5.84e-06	1.33005	10.3405	10.5619	0.52468	1898.74	0.902736	-0.517989	0.965449	0.581211	-13.6154	0.0724795	1	0.0833333
EGELUY	4.45025e-06	7.09e-05	15.9317	6.86607	7.32559	0.52314	2178.15	0.950432	-1.13129	1.8214	0.550424	-33.3668	0.229151	0.2	0.125
DITYOW	4.46431e-06	2.4e-06	0.537597	4.81445	4.93354	0.26066	776.492	1.42734	-0.56004	0.772885	0.18262	2e-05	3.7263e-07	0.25	0.166667
ENANIS	4.64037e-06	2.14e-06	0.46117	4.1598	4.58864	0.25628	872.784	1.33735	-0.573659	0.855872	0.191632	-19.1963	1.24077	0.25	0.0555556
LUFQUZ02	4.986e-06	2.78e-06	0.557561	4.02318	4.33985	0.3866	1197.43	1.29652	-0.265915	0.398432	0.298184	0	6.01661e-08	1	0.25
EXEXAH	5.87222e-06	4.7e-05	8.00378	9.08126	9.58473	0.48188	1890.73	0.865744	-0.431324	0.581304	0.556608	-19.446	6.109e-07	1	0.0625
ARAFEF	6.46159e-06	4.4e-05	6.80947	8.62816	8.89536	0.61422	2664.78	0.837745	-0.240522	0.266424	0.733183	0	0.657161	1	0.1
NUNSOG	6.70183e-06	4.27e-05	6.37139	4.35876	4.99291	0.26386	1028.84	1.27773	-0.36092	0.332501	0.206508	-17.6339	0.119701	1	0.0666667
MAXHOJ01	7.77168e-06	8.65e-05	11.1301	7.80243	7.81574	0.2643	419.851	2.30216	-0.477422	0.296729	0.114805	0	9.19636e-08	1	0.75
PAVLOO	8.02298e-06	5.32e-06	0.663095	4.29599	4.63098	0.4059	1229.67	1.36764	-0.373937	0.288925	0.296789	-7.96447	0.538524	1	0.1
MAXHOJ02	8.06254e-06	4.58e-05	5.68059	7.97883	7.99097	0.2756	435.543	2.29999	-0.477422	0.296729	0.119827	0	8.37319e-07	1	0.75
DOYBUQ	8.07378e-06	3.45e-06	0.427309	3.76809	4.65105	0.37584	937.932	1.78136	-0.294956	0.384137	0.210985	1.28373	0.021825	1	0.25
KUZPEC	9.56157e-06	1.24e-06	0.129686	3.98335	5.17179	0.26334	1060.98	1.18882	-0.283433	0.296872	0.221515	-18.7745	0.0351857	1	0.0416667
IJEVEA	1.13917e-05	2.56e-09	0.000224726	3.65442	6.16235	0.29552	802.145	1.71122	-0.689844	1.16867	0.172696	6.39874	2.17536	0.25	0.103448
CUGYOU	1.14429e-05	4.33e-05	3.78401	7.97638	7.99005	0.27354	437.591	2.26964	-0.476228	0.314385	0.120521	65	8.75534e-07	1	0.75
MAXHOJ	1.17773e-05	6.28e-05	5.33229	7.14904	7.21423	0.24984	408.889	2.35131	-0.477422	0.296729	0.106255	4e-05	1.71266e-06	1	0.75
FITHIA	1.28594e-05	3.48e-05	2.70619	3.84524	4.35737	0.24656	964.56	1.27732	-0.862534	2.05673	0.19303	-34.8948	8.77804e-07	0.2	0.05
LUFQUZ	1.34985e-05	4.79e-06	0.354855	3.71253	4.20915	0.35098	895.777	1.48805	-0.265915	0.398432	0.235865	0	1.8485e-08	1	0.25
KOGYIP	1.5895e-05	1.53036e-05	0.962795	4.86254	5.27845	0.25582	847.43	1.3895	-0.584536	0.660454	0.18411	-11.2243	1.59844	1	0.1
PARMIG	1.93562e-05	2.66e-05	1.37423	4.28304	4.62483	0.31394	990.759	1.33462	-0.567385	0.816876	0.235229	-30.0566	1.12702	0.25	0.0625
ATULIM	2.12836e-05	2.32e-05	1.09004	4.20115	4.7399	0.19226	501.484	1.75805	-0.627745	1.00854	0.10936	-5.54576	0.451182	0.333333	0.142857
PEKZIP	4.08039e-05	3.58e-05	0.877368	4.08657	4.53518	0.22692	721.525	1.41548	-0.566788	0.587347	0.160314	1e-05	0.94739	1	0.1
NAVLIG	4.31408e-05	4.04e-05	0.936468	3.742	4.05904	0.21564	813.798	1.16225	-0.35598	0.367766	0.185537	-19.3866	3.15122e-07	1	0.0416667
OHIHET	4.78362e-05	3.07e-05	0.641774	3.71246	4.30684	0.1757	595.42	1.30435	-0.461857	0.624962	0.134703	-19.435	0.292423	1	0.0384615
